# Supplementary material for: The bacterial profile and antibiotic susceptibility pattern in respiratory tract samples from art-experienced HIV-positive adults in Uganda
Source: PLoS One. 2023 Aug 31;18(8):e0282936. doi: 10.1371/journal.pone.0282936 (PMC10470918; doi:10.1371/journal.pone.0282936)
Supplement: S1 Appendix — (XLSX) [file pone.0282936.s001.xlsx]

## Sheet: Sheet1
Idno	trtarm	age	cult	agecat	en_incom	educat	artyrs	hivyrs	ind4	incd4	cd4	ccd4	sex	mstate	ART	income2	mi_org1	mi_org2	mi_amp1	mi_cip1	mi_sxt1	mi_e1	mi_amc1	mi_cro1	mi_cn1	mi_sxt2	mi_e2	mi_amc2
1	Placebo	43.9452	0	2	150000	Primary	4.27652	4.55852	196	1	246	2	1	married	NNRTI	2
2	Placebo	33.5989	0	1	200000	Secondary and Post-secondary	2.77892	4.1807	161	1	471	3	1	married	NNRTI	2
3	Placebo	48.1999	0	2	200000	Primary	4.4271	4.46817	6	1	520	3	1	married	NNRTI	2	60
4	Ctx	26.8145	0	1	150000	Secondary and Post-secondary	2.16564	3.49076	245	2	424	3	2	single ever married	NNRTI	2					3	3	1
5	Placebo	32.0055	1	1	240000	Primary	2.85558	3.01437	127	1	572	3	2	single ever married	NNRTI	2	18
6	Placebo	34.757	0	1	70000	None	2.31896	2.37645	148	1	743	3	2	single never married	NNRTI	1
7	Ctx	51.0171	0	2	10000	Primary	6.46133	7.23888	105	1	186	1	2	single ever married	NNRTI	1
8	Ctx	30.8145	0	1	170000	Primary	3.41136	5.60164	178	1	262	2	1	married	NNRTI	2
9	Ctx	34.4312	0	1	250000	Secondary and Post-secondary	3.48255	3.81383	200	2	671	3	2	married	NNRTI	2
10	Ctx	37.9493	1	2	250000	Secondary and Post-secondary	2.26146	9.81793	178	1	417	3	1	married	NNRTI	2	1				3	1		1
11	Placebo	27.9261	0	1	200000	Primary	2.54894	2.78166	228	2	304	3	1	married	NNRTI	2
12	Placebo	32.4928	0	1	80000	Primary	5.11704	5.3525	152	1	436	3	1	married	NNRTI	1
13	Ctx	39.2991	0	2		Primary	4.27379	4.39973	117	1	652	3	2	single ever married	NNRTI
14	Placebo	45.6044	1	2	15000	None	2.96235	3.60575	162	1	539	3	2	single ever married	NNRTI	1	18				3	3	1
15	Ctx	45.0623	1	2	70000	Secondary and Post-secondary	5.80698	6.705	109	1	420	3	2	single ever married	NNRTI	1	25				3	3	1
16	Placebo	41.5743	0	2	70000	Primary	5.30869	5.62081	69	1	494	3	1	single ever married	NNRTI	1
17	Placebo	50.6557	1	2	50000	Secondary and Post-secondary	4.98289	6.65572	159	1	396	3	2	married	NNRTI	1	18				3	1	1
18	Placebo	21.7659	0	1	100000	Primary	2.85558	4.85421	150	1	311	3	1	single ever married	NNRTI	2
19	Ctx	45.3087	0	2	60000	Primary	3.54552	6.23409	231	2	411	3	2	single ever married	NNRTI	1
20	Ctx	35.8877	0	2	150000	Secondary and Post-secondary	3.02806	3.77823	117	1	407	3	1	married	NNRTI	2
21	Placebo	46.8446	1	2	220000	Secondary and Post-secondary	3.20055	3.35387	204	2	220	2	1	married	NNRTI	2	1				3	1		1
22	Ctx	36.6324	0	2		Secondary and Post-secondary	5.44285	5.90007	57	1	690	3	2	single ever married	NNRTI
23	Ctx	37.6564	1	2		None	4.61875	6.50787	176	1	543	3	2	single ever married	NNRTI		37				3	3	1
24	Ctx	31.7919	0	1	150000	Secondary and Post-secondary	1.1499	1.57974	164	1	488	3	1	married	NNRTI	2
25	Placebo	43.6194	0	2		Primary	0.824093	13.6181	168	1	447	3	2	married	NNRTI
26	Placebo	31.2389	0	1		Primary	4.56126	5.81793	149	1	503	3	2	single ever married	NNRTI
27	Placebo	33.1745	0	1	400000	Secondary and Post-secondary	3.20055	3.26078	31	1	425	3	2	single ever married	NNRTI	2
28	Ctx	35.2334	0	2	50000	Primary	1.80151	1.93292	124	1	459	3	2	single ever married	NNRTI	1
29	Ctx	37.6372	1	2	50000	Primary	5.6345	5.94114			314	3	2	single ever married	NNRTI	1	25				3	1	1
30	Ctx	51.6386	0	2	80000	Primary	4.90623	5.5551	183	1	512	3	2	single ever married	NNRTI	1
31	Ctx	46.5982	0	2	20000	None	4.4846	10.5982	285	2	518	3	2	single ever married	NNRTI	1
32	Ctx	50.3409	0	2		None	2.10814	4.36961	16	1	552	3	2	single ever married	NNRTI
33	Placebo	42.5188	0	2	100000	Secondary and Post-secondary	4.4271	4.52567	145	1	318	3	1	married	NNRTI	2	60
34	Ctx	44.5996	0	2	250000	Secondary and Post-secondary	4.8679	9.02943	0	1	542	3	2	single ever married	NNRTI	2
35	Placebo	30.3573	1	1	300000	Secondary and Post-secondary	2.98973	3.07461	245	2	365	3	1	married		2	58
36	Ctx	32.0767	0	1	50000	Primary	1.82067	2.12457	155	1	534	3	2	single ever married	NNRTI	1
37	Placebo	37.87	0	2	200000	Secondary and Post-secondary	1.55236	1.78234	196	1	57	1	2	married	NNRTI	2
38	Placebo	57.5989	0	3	50000	Primary	2.33812	3.53457	245	2	371	3	1	married	NNRTI	1
39	Ctx	25.0459	0	1	150000	Secondary and Post-secondary	1.02943	6.93224	196	1	495	3	1	married	NNRTI	2
40	Ctx	42.2177	0	2	200000	Primary	2.01232	5.63723	217	2	606	3	1	married	NNRTI	2
41	Placebo	45.3634	0	2		Secondary and Post-secondary	4.63792	6.15743	191	1	498	3	2	single ever married	NNRTI
42	Ctx	40.5859	0	2		Primary	4.96372	5.36619	37	1	529	3	2	married	NNRTI
43	Ctx	34.9624	0	1	50000	Secondary and Post-secondary	3.85216	4.04928	72	1	428	3	2	married	NNRTI	1
44	Placebo	42.935	0	2	90000	Primary	2.12731	2.27789	11	1	397	3	2	single ever married	NNRTI	1
45	Placebo	50.6366	0	2	50000	Secondary and Post-secondary	2.89391	2.96783	117	1	404	3	2	single ever married	NNRTI	1
46	Placebo	46.5736	0	2	30000	Primary	2.64476	2.83915	60	1	398	3	2	married	NNRTI	1
47	Ctx	32.9062	0	1	50000	Secondary and Post-secondary	3.12389	6.08077	98	1	256	2	2	married	NNRTI	1
48	Ctx	48.6571	0	2	150000	Secondary and Post-secondary	4.31212	4.40794	47	1	460	3	2	single ever married	PI	2
49	Placebo	40.1314	0	2		Secondary and Post-secondary	0.498289	13.7851	278	2	458	3	2	married	NNRTI
50	Ctx	47.0144	0	2	15000	Primary	2.33812	2.41478	87	1	181	1	2	married	NNRTI	1
51	Placebo	31.0089	0	1	40000	Primary	4.21629	4.36687	244	2	379	3	2	single ever married	NNRTI	1
52	Placebo	28.7912	1	1	50000	Primary	2.05613	2.7488			274	2	2	single ever married	NNRTI	1	18				3	1	1
53	Ctx	42.5763	0	2		Secondary and Post-secondary	2.54894	2.59001	53	1	487	3	2	single never married	NNRTI
54	Ctx	36.1068	0	2	50000	Secondary and Post-secondary	0.900753	2.39562	331	3	501	3	2	single ever married		1
55	Ctx	42.2724	0	2	30000	None	0.632444	0.728268	71	1	301	3	2	single ever married	NNRTI	1
56	Placebo	39.0418	0	2	30000	Primary	2.43395	4.55852	71	1	473	3	2	single ever married	NNRTI	1
57	Ctx	42.6366	0	2	120000	Primary	0.728268	0.829569			615	3	2	married	NNRTI	2
58	Placebo	46.9952	0	2	230000	Secondary and Post-secondary	1.64819	2.8063	184	1	333	3	2	single ever married	NNRTI	2
59	Placebo	37.1006	0	2	200000	Primary	2.1848	2.57632	309	3	484	3	2	single ever married	NNRTI	2
60	Placebo	44.1643	0	2		Primary	4.59959	9.77139	170	1	456	3	2	married	NNRTI
61	Ctx	48.5448	0	2	30000	Primary	2.28063	2.5681	116	1	306	3	2	married	NNRTI	1
62	Placebo	26.7762	1	1	20000	None	1.76318	2.15195	214	2	660	3	2	single ever married	NNRTI	1	37					3	1
63	Ctx	32.3806	0	1	120000	Primary	4.84873	7.21424	3	1	289	2	2	single ever married	NNRTI	2
64	Ctx	42.13	0	2	20000	Primary	5.84805	6.13005			355	3	2	single ever married	NNRTI	1
65	Placebo	31.8303	0	1	150000	Primary	3.46886	3.66324	177	1	434	3	2	single ever married	NNRTI	2
66	Ctx	50.8282	0	2	60000	Primary	3.08556	3.75086	174	1	139	1	2	married	NNRTI	1
67	Placebo	28.052	1	1	40000	Primary	3.68515	3.83025	178	1	160	1	2	married	NNRTI	1	37				3	1
68	Placebo	41.5305	0	2	40000	Primary	3.23888	9.07871	78	1	282	2	2	married	NNRTI	1
69	Placebo	28.1807	0	1	70000	Primary	4.96372	5.13621	4	1	465	3	2	married	NNRTI	1
70	Placebo	30.1328	1	1	6000	Secondary and Post-secondary	3.06639	4.44353	219	2	500	3	1	single ever married	NNRTI	1	1				3	1		1
71	Placebo	31.5099	0	1		Primary	3.44422	3.94798	147	1	584	3	2	single ever married	NNRTI
72	Ctx	43.7043	1	2	100000	Primary	5.70568	6.705	160	1	403	3	1	married	NNRTI	2	25
73	Placebo	49.7714	0	2	300000	None	3.35387	7.04723	201	2	482	3	2	single ever married	NNRTI	2
74	Placebo	42.9624	1	2	300000	Secondary and Post-secondary	1.78234	2.02053	44	1	637	3	1	single never married	NNRTI	2	1
75	Placebo	34.319	0	1	45000	Primary	4.04928	10.6858	27	1	491	3	2	married	NNRTI	1
76	Ctx	36.7995	0	2	20000	Primary	1.71389	1.71389	270	2	467	3	2	single never married	NNRTI	1
77	Ctx	50.3573	0	2	150000	Primary	2.47228	2.59548	8	1	411	3	2	married	NNRTI	2	60
78	Ctx	28.8843	0	1	100000	Secondary and Post-secondary	4.63792	5.60986	195	1	527	3	2	single ever married	NNRTI	2	60
79	Placebo	33.6181	0	1		None	4.44901	4.44901	110	1	271	2	2	single ever married	NNRTI
80	Placebo	37.8727	1	2	150000	Primary	3.25804	3.60301	36	1	257	2	2	single ever married	NNRTI	2	25				3	3	1
81	Placebo	49.7057	0	2	100000	Primary	1.41821	1.42916	20	1	517	3	2	single ever married	NNRTI	2
82	Ctx	50.7762	0	2		Primary	3.23888	3.436	174	1	395	3	2	single ever married	NNRTI		60
83	Ctx	38.6585	0	2		Primary	3.35387	3.55373	8	1	502	3	2	married	NNRTI
84	Placebo	42.1218	0	2	100000	Primary	3.94798	4.40794	183	1	375	3	1	married	NNRTI	2
85	Ctx	36.553	0	2	200000	Secondary and Post-secondary	1.79329	2.55168	131	1	460	3	1	single ever married	NNRTI	2
86	Ctx	43.9343	0	2	50000	Primary	2.31896	2.80082	56	1	252	2	1	married	NNRTI	1
87	Ctx	26.9377	1	1		None	2.54894	3.93155	199	1	450	3	2	single ever married	NNRTI		1				3	1		1
88	Placebo	49.7823	0	2		Secondary and Post-secondary	6.78166	6.78166			387	3	2	married	NNRTI		60
89	Placebo	59.8303	0	3	60000	Primary	3.23888	12.8296	35	1	444	3	2	single ever married		1
90	Placebo	53.8097	0	2	220000	Secondary and Post-secondary	3.21971	5.80972	115	1	547	3	1	married	NNRTI	2
91	Placebo	36.9719	0	2	60000	Secondary and Post-secondary	2.39562	2.64476	198	1	352	3	2	single ever married	NNRTI	1	60
92	Placebo	32.5147	0	1	700000	Primary	4.25736	3.37303	189	1			2	single ever married	NNRTI	2
93	Ctx	41.6646	0	2	10000	Primary	4.36961	4.50924	89	1	463	3	2	married		1
94	Ctx	30.5024	0	1	30000	Primary	4.00548	5.53593	98	1	483	3	2	single ever married	NNRTI	1	60
95	Ctx	42.3792	0	2		None	4.50924	4.85695	62	1	497	3	2	single ever married	NNRTI
96	Placebo	35.4935	1	2	1000000	Primary	3.43053	3.81109	137	1	678	3	1	single ever married	NNRTI	2	58
97	Placebo	31.3292	0	1	28000	Secondary and Post-secondary	3.92882	4.282	91	1	423	3	2	single ever married	PI	1
98	Placebo	41.243	0	2		Secondary and Post-secondary	5.19644	5.6564			297	2	1	married	NNRTI
99	Placebo	45.5962	0	2	60000	Secondary and Post-secondary	6.28884	2.52156	107	1	583	3	2	single ever married	NNRTI	1
100	Ctx	44.3504	0	2	90000	Secondary and Post-secondary	1.89733	3.89596	150	1	348	3	2	single ever married	NNRTI	1
101	Ctx	42.475	0	2	200000	Secondary and Post-secondary	2.52977	2.61465	67	1	373	3	1	married	NNRTI	2
102	Placebo	36.2546	0	2	176000	Primary	1.49487	1.66735			307	3	2	single ever married	NNRTI	2
103	Placebo	41.8864	0	2	50000	Primary	5.04038	7.26626	166	1	413	3	2	married	NNRTI	1
104	Placebo	37.1609	1	2	120000	Primary	4.00548	4.0794	0	1	374	3	1	married		2	32
105	Ctx	43.3101	0	2	70000	Primary	5.31143	7.19233			538	3	1	single ever married	NNRTI	1
106	Ctx	24.4572	0	1		Secondary and Post-secondary	2.14921	2.14921	346	3	500	3	2	single ever married	NNRTI
107	Ctx	33.6564	0	1		Secondary and Post-secondary	4.75291	6.04244	110	1	328	3	1	married	NNRTI		60
108	Placebo	41.2266	0	2		None	4.65982	4.76112	128	1	354	3	2	single ever married	NNRTI
109	Placebo	38.2368	1	2	100000	Secondary and Post-secondary	4.79124	5.40452	4	1	375	3	2	single ever married	NNRTI	2	8				3	2	1
110	Ctx	35.8029	0	2	30000	Primary	5.19644	5.26762	131	1	398	3	2	single ever married	NNRTI	1
111	Ctx	34.6366	0	1	100000	Secondary and Post-secondary	3.7755	3.89049	69	1	250	2	2	single ever married	NNRTI	2
112	Placebo	43.6331	0	2	60000	Primary	4.29021	5.03765	100	1	323	3	2	married	NNRTI	1
113	Placebo	45.8645	0	2	150000	Secondary and Post-secondary	4.19713	4.27379	33	1	368	3	1	single ever married	NNRTI	2	60
114	Placebo	32.2738	0	1		Secondary and Post-secondary	1.47844	1.61259	149	1	527	3	1	married	NNRTI
115	Ctx	44.5448	0	2	0	Secondary and Post-secondary	2.33812	2.63107	197	1	385	3	1	single never married	NNRTI	1
116	Ctx	28.794	0	1	10000	Secondary and Post-secondary	1.03491	1.11157	164	1	214	2	2	married	NNRTI	1
117	Ctx	45.8672	1	2	40000	Primary	0.574949	4.12868	284	2	263	2	2	single ever married	NNRTI	1	22			3	3			1	1
118	Ctx	37.6099	0	2		Primary	3.60301	3.84942	57	1	186	1	2	married	NNRTI
119	Ctx	28.3258	1	1		Primary	1.55236	4.25462	302	3	461	3	1	married	NNRTI		32			1	3			1	1
120	Ctx	36.9637	0	2	90000	Secondary and Post-secondary	4.19713	4.30116	191	1	421	3	1	married	NNRTI	1	60	59
121	Placebo	50.4367	0	2		Primary	2.20397	4.46543	16	1	391	3	2	married	NNRTI
122	Ctx	34.8063	0	1	100000	Primary	1.55236	1.61533	335	3	383	3	2	single ever married	NNRTI	2
123	Placebo	31.2005	0	1	50000	Primary	4.88706	5.78508	200	2	282	2	2	single ever married	NNRTI	1
124	Ctx	31.8522	0	1	90000	None	3.94798	4.09856	100	1	354	3	2	single ever married	NNRTI	1
125	Ctx	55.6359	0	3	93000	Secondary and Post-secondary	3.96715	4.52293	227	2	790	3	1	married	NNRTI	1
126	Ctx	51.6003	0	2		Primary	4.92539	6.59274	153	1	852	3	2	single ever married	NNRTI
127	Ctx	36.1643	0	2	30000	None	1.83984	1.99863	116	1	586	3	2	married	NNRTI	1
128	Ctx	33.6619	1	1	100000	Secondary and Post-secondary	0.498289	1.78508	198	1	691	3	2	married		2	25				3	1	1
129	Placebo	37.5277	0	2	150000	Secondary and Post-secondary	0.914442	1.01848	22	1	688	3	2	single ever married	NNRTI	2
130	Placebo	36.564	1	2	100000	Secondary and Post-secondary	5.67283	8.59959	112	1	437	3	2	single ever married	NNRTI	2	18				3	3	3
131	Placebo	46.5791	0	2	90000	Primary	5.65366	10.5791	170	1	526	3	1	married		1
132	Ctx	35.6578	0	2	200000	Secondary and Post-secondary	5.02122	5.79055	91	1	733	3	2	single ever married	PI	2
133	Placebo	41.8563	0	2	40000	Primary	5.53593	5.91923			1181	3	2	married	NNRTI	1
134	Ctx	31.4168	0	1	260000	Secondary and Post-secondary	1.80151	2.03696	150	1	853	3	2	single ever married	NNRTI	2
135	Placebo	37.8453	0	2		Primary	3.05818	4.69541	193	1	542	3	2	married	NNRTI
136	Placebo	33.7522	0	1	50000	Secondary and Post-secondary	2.72142	3.18138	212	2	704	3	2	married	NNRTI	1
137	Placebo	30.7105	0	1	50000	Primary	0.511978	2.57906	128	1	782	3	2	single ever married	NNRTI	1
138	Ctx	29.1116	0	1	60000	Primary	2.22313	2.31622	5	1	1424	3	2	single ever married	NNRTI	1
139	Ctx	34.9733	0	1	100000	Primary	3.12389	5.13621	61	1	886	3	1	married	NNRTI	2
140	Placebo	41.399	0	2	70000	Primary	2.72142	2.82272	181	1	697	3	2	single ever married	NNRTI	1
141	Placebo	37.0595	0	2	150000	Primary	2.77892	3.16496	157	1	955	3	2	single ever married	NNRTI	2
142	Ctx	42.3107	0	2	60000	Primary	1.9165	2.02053	184	1	549	3	2	single ever married	NNRTI	1
143	Ctx	28.3422	0	1	150000	None	2.29979	2.64476	227	2	620	3	2	married	NNRTI	2
144	Placebo	25.7522	0	1	40000	Primary	1.89733	2.09446	298	2	608	3	2	single ever married	NNRTI	1
145	Ctx	35.833	0	2		Primary	4.27379	4.33128	5	1	622	3	2	married	NNRTI
146	Placebo	27.0527	0	1	270000	Primary	1.32238	1.92471	231	2	796	3	2	single ever married	NNRTI	2
147	Ctx	47.0527	0	2	300000	Secondary and Post-secondary	2.6256	3.52361	315	3	741	3	1	married	NNRTI	2
148	Ctx	41.2621	0	2		Primary	2.29979	7.3922	230	2	317	3	2	married	NNRTI
149	Ctx	35.9644	0	2	140000	Primary	1.66735	0.867899	108	1	706	3	2	single ever married	NNRTI	2
150	Placebo	32.1013	0	1	600000	Secondary and Post-secondary	5.67283	5.97673	19	1	614	3	1	married	NNRTI	2
151	Ctx	50.3655	1	2		Primary	4.94456	6.78439	198	1	376	3	2	single ever married	NNRTI		1
152	Ctx	48.1999	0	2	300000	Secondary and Post-secondary	4.75291	5.19918	195	1	574	3	2	married	NNRTI	2
153	Placebo	33.0705	0	1	80000	Secondary and Post-secondary	1.37988	1.4976	113	1	1095	3	2	single ever married	NNRTI	1
154	Ctx	50.5791	1	2	50000	Secondary and Post-secondary	4.71458	5.57974	126	1	784	3	2	single never married	NNRTI	1	2			3	3			3	1
155	Placebo	32.2108	0	1	100000	Primary	2.97057	3.51814	14	1	865	3	2	single ever married		2
156	Ctx	45.848	0	2	100000	Secondary and Post-secondary	2.33812	2.37645	160	1	1227	3	2	single ever married	NNRTI	2
157	Placebo	43.1047	0	2	60000	Primary	3.89596	4.14237	27	1	1089	3	2	single ever married	NNRTI	1
158	Ctx	42.5955	1	2	250000	Primary	4.54209	12.909	19	1	505	3	1	married	NNRTI	2	58
159	Placebo	27.0335	0	1	40000	None	3.04723	3.12389	77	1	407	3	2	single ever married	NNRTI	1
160	Ctx	48.3422	0	2	30000	Primary	1.83436	2.3217	232	2	514	3	2	married	NNRTI	1
161	Ctx	46.8884	0	2	30000	Secondary and Post-secondary	4.77207	6.48597	133	1	615	3	2	single ever married	NNRTI	1
162	Ctx	26.6557	0	1		Primary	1.91923	2.65572	180	1	498	3	2	married	PI
163	Ctx	25.3087	0	1	40000	Primary	0.574949	2.68309	228	2	783	3	2	single ever married	NNRTI	1
164	Placebo	45.7467	0	2	60000	Secondary and Post-secondary	2.45311	2.55715	106	1	357	3	2	single ever married	NNRTI	1	60
165	Ctx	41.1718	0	2		None	2.66393	2.9514	51	1	544	3	2	single never married	NNRTI
166	Ctx	36.0329	1	2	50000	Primary	3.94798	4.59685	59	1	300	2	2	married	NNRTI	1	8
167	Placebo	38.4339	0	2		Secondary and Post-secondary	2.52977	2.74333	149	1	612	3	2	single ever married	NNRTI
168	Ctx	45.0623	0	2	320000	Secondary and Post-secondary	3.12389	3.6167	169	1	740	3	2	single ever married	NNRTI	2	60
169	Ctx	43.5784	0	2		Primary	4.4271	9.5989	170	1	565	3	2	single ever married	NNRTI
170	Placebo	47.9781	1	2	200000	Primary	2.85558	2.92129	80	1	662	3	2	married	NNRTI	2	18				3	3	1
171	Placebo	43.5181	0	2	200000	Primary	3.718	3.82204	163	1	734	3	2	single ever married	NNRTI	2
172	Placebo	38.2177	0	2	30000	Secondary and Post-secondary	4.89528	10.7214	128	1	972	3	2	married	NNRTI	1
173	Ctx	36.6407	0	2	100000	Primary	4.96372	7.60027	13	1	546	3	1	married	NNRTI	2
174	Ctx	47.2471	0	2		Secondary and Post-secondary	5.577	6.17933	13	1	733	3	2	married	NNRTI
175	Placebo	40.8104	1	2	30000	Secondary and Post-secondary	4.46543	4.59685	6	1	643	3	2	married	NNRTI	1	1				3	1	1
176	Placebo	38.0315	0	2	200000	Secondary and Post-secondary	2.6256	2.68857	36	1	751	3	1	married	NNRTI	2
177	Ctx	43.0582	0	2	150000	Primary	5.2512	5.58522	39	1	999	3	1	married	NNRTI	2
178	Ctx	36.6051	0	2	30000	Primary	0.563997	0.657084	98	1	630	3	2	single ever married	NNRTI	1
179	Ctx	46.8282	0	2	50000	Primary	2.10814	4.82957	193	1	462	3	2	single ever married	NNRTI	1
180	Ctx	31.9836	0	1	160000	None	4.35592	3.98357	200	2	753	3	1	single ever married	NNRTI	2
181	Placebo	45.8563	0	2	100000	Secondary and Post-secondary	5.11704	6.27789	125	1	891	3	2	single ever married	NNRTI	2
182	Placebo	37.2183	0	2	20000	Primary	1.37988	3.47707	296	2	732	3	2	single ever married	NNRTI	1
183	Ctx	45.1116	0	2	20000	Secondary and Post-secondary	2.6475	8.06845	270	2	516	3	2	single ever married	NNRTI	1
184	Ctx	35.5866	0	2	150000	Secondary and Post-secondary	2.81725	2.99247	136	1	450	3	1	single ever married	NNRTI	2
185	Placebo	46.0945	1	2	200000	Primary	2.08898	13.8097	123	1	875	3	2	married	NNRTI	2	25				3	3	1
186	Ctx	27.3922	1	1	35000	Primary	3.25804	4.1588	183	1	835	3	2	single ever married	NNRTI	1	18				3	3	1
187	Ctx	40.5448	0	2	400000	Primary	2.33812	24.0931	142	1	788	3	2	single ever married	NNRTI	2
188	Ctx	42.1218	0	2	300000	Secondary and Post-secondary	2.6256	3.07187	203	2	610	3	2	married	NNRTI	2	60
189	Placebo	46.1848	1	2		Primary	5.65366	5.68925	84	1	708	3	2	married	NNRTI		25				3	3	1
190	Placebo	39.206	1	2		Primary	3.90965	4.38877	129	1	960	3	2	single ever married	NNRTI		25
191	Placebo	27.4524	0	1	400000	Primary	3.47981	4.52293	40	1	728	3	1	married	NNRTI	2	60
192	Ctx	43.3758	0	2		Primary	4.31212	8.06297			1126	3	2	single ever married	NNRTI
193	Ctx	39.8029	0	2	60000	Primary	7.60301	13.0267	242	2	865	3	2	single ever married	NNRTI	1
194	Ctx	34.2313	0	1	60000	Primary	3.85216	4.1232	58	1	876	3	2	single ever married	NNRTI	1
195	Ctx	33.6728	0	1	20000	Primary	3.56468	3.62218	60	1	692	3	2	single ever married	NNRTI	1
196	Ctx	36.4572	0	2	30000	Secondary and Post-secondary	2.87474	2.9514	222	2	845	3	2	married	NNRTI	1
197	Placebo	42.705	0	2	150000	Primary	2.05065	4.61875	280	2	625	3	2	single ever married	NNRTI	2
198	Placebo	38.1383	0	2	400000	Primary	3.52635	4.75291	190	1	738	3	2	single ever married	NNRTI	2
199	Ctx	51.9973	1	2	400000	Primary	3.37303	15.4114	70	1	663	3	2	married	NNRTI	2	1
200	Placebo	52.9144	0	2	50000	Primary	3.18138	3.27721	172	1	973	3	2	single ever married	NNRTI	1
201	Placebo	39.4387	0	2	50000	Primary	6.59274	8.78303	151	1	708	3	1	married	NNRTI	1
202	Placebo	54.6858	0	2	10000	Primary	3.58385	3.58385			392	3	2	single never married	NNRTI	1
203	Placebo	34.8665	0	1	150000	Secondary and Post-secondary	4.27379	4.38604	191	1	639	3	2	single ever married	NNRTI	2
204	Placebo	47.781	0	2	70000	Primary	0.670773	0.788501	144	1	396	3	2	single ever married	NNRTI	1	60
205	Ctx	51.0144	0	2	100000	Primary	4.01643	4.01643			707	3	2	single ever married	NNRTI	2	60
206	Placebo	35.154	0	2	100000	Secondary and Post-secondary	3.57016	4.40794	10	1	524	3	2	single ever married	NNRTI	2	60
207	Ctx	61.8453	0	3		Secondary and Post-secondary	4.89528	5.11978	74	1	763	3	2	married	NNRTI
208	Ctx	34.3628	0	1	400000	Secondary and Post-secondary	0.689938	2.85558	230	2	704	3	1	married	NNRTI	2
209	Placebo	31.7728	1	1	270000	Secondary and Post-secondary	1.62355	1.69199	150	1	898	3	2	married	NNRTI	2	1				3	3	1
210	Ctx	42.7515	0	2		Primary	3.29637	3.7974	87	1	764	3	2	married	NNRTI
211	Placebo	48.1177	0	2	20000	Primary	3.35387	4.89528	125	1	596	3	2	single ever married	NNRTI	1
212	Ctx	35.5811	0	2	150000	Secondary and Post-secondary	1.72485	1.8809	159	1	1257	3	1	married	NNRTI	2
213	Placebo	46.8693	0	2		Secondary and Post-secondary	2.93224	3.12389	112	1	774	3	2	single ever married	NNRTI
214	Placebo	45.4647	1	2		Secondary and Post-secondary	2.94045	3.10746	301	3	725	3	2	single ever married	NNRTI		25				3	3	1
215	Ctx	43.885	1	2	204900	Secondary and Post-secondary	5.66188	15.7344	75	1	778	3	1	married	NNRTI	2	4
216	Ctx	33.8563	1	1		None	2.70226	3.37303	141	1	805	3	2	married	NNRTI		25				3	1	1
217	Ctx	35.6851	0	2	70000	Primary	3.96715	3.96715	111	1	821	3	2	single ever married	NNRTI	1
218	Placebo	55.9452	0	3		Secondary and Post-secondary	1.60986	5.77413	203	2	445	3	2	married	NNRTI		60
219	Placebo	24.1068	0	1	300000	Primary	1.34155	1.34155	222	2	505	3	1	married	NNRTI	2
220	Ctx	36.3231	0	2	30000	Primary	5.32238	5.32238	133	1	357	3	2	single ever married	NNRTI	1
221	Placebo	41.6071	0	2	100000	Primary	4.8104	4.87064	244	2	408	3	1	married	NNRTI	2
222	Placebo	49.807	0	2	300000	Primary	3.10472	4.13415	175	1	589	3	1	single ever married	NNRTI	2
223	Placebo	43.5565	0	2	1000000	Secondary and Post-secondary	2.51061	2.6256	91	1	873	3	2	single ever married	NNRTI	2
224	Ctx	37.0157	0	2	50000	Primary	2.84736	5.26762	140	1	798	3	2	single ever married	NNRTI	1
225	Ctx	30.7652	0	1	3000	Primary	3.718	4.16701			745	3	2	single ever married	NNRTI	1
226	Placebo	35.8303	0	2		None	1.39904	1.76591	247	2	934	3	2	married	NNRTI
227	Placebo	37.6865	1	2		Secondary and Post-secondary	4.50376	4.54209	11	1	836	3	2	single ever married	NNRTI		25				3	3	1
228	Ctx	34.7077	0	1		Primary	3.66051	3.8193	203	2	932	3	2	married	NNRTI
229	Ctx	42.2697	0	2		None	3.54004	3.61944	41	1	522	3	2	single ever married	NNRTI
230	Ctx	32.9856	0	1	100000	Primary	3.87132	3.98631	73	1	613	3	1	married	NNRTI	2
231	Placebo	38.1602	0	2	60000	Secondary and Post-secondary	3.08556	3.08556	50	1	611	3	2	single ever married	NNRTI	1
232	Placebo	34.6366	0	1	80000	Primary	2.22313	3.60027	291	2	740	3	1	married	NNRTI	1
233	Ctx	41.3087	1	2	200000	Primary	4.59959	4.69268	78	1	381	3	1	single ever married	NNRTI	2	25
234	Ctx	53.0157	0	2	310000	Secondary and Post-secondary	2.31896	13.848	248	2	864	3	2	married	NNRTI	2
235	Placebo	32.1697	0	1	100000	Primary	1.4757	3.06913	285	2	525	3	2	married	NNRTI	2
236	Placebo	39.321	0	2	30000	Primary	4.44901	4.56126	147	1	286	2	2	single ever married	NNRTI	1
237	Placebo	25.1034	0	1	150000	Secondary and Post-secondary	2.20397	4.31759	177	1	538	3	2	married	NNRTI	2
238	Ctx	38.2259	0	2	80000	Primary	6.37919	6.83915	187	1	363	3	2	single ever married	NNRTI	1
239	Ctx	42.5435	0	2	56000	Primary	6.75975	7.45243	123	1	326	3	1	married	NNRTI	1
240	Ctx	43.6906	0	2	30000	Primary	4.27379	4.69268			468	3	1	married	NNRTI	1
241	Placebo	39.8658	0	2	140000	Primary	2.7488	7.69062			307	3	1	married	NNRTI	2
242	Placebo	43.3374	0	2	90000	Primary	8.10951	14.3381	73	1	707	3	2	single ever married	NNRTI	1
243	Placebo	45.8645	0	2	200000	Secondary and Post-secondary	6.26146	6.35729	182	1	420	3	1	single ever married	NNRTI	2
244	Placebo	38.0452	0	2	84000	Primary	5.31143	6.21218	86	1	465	3	1	married	NNRTI	1
245	Placebo	45.128	0	2	50000	Secondary and Post-secondary	7.18686	15.1266	127	1	574	3	2	single ever married	NNRTI	1
246	Ctx	37.2129	0	2	100000	Primary	3.42779	4.16153	123	1	337	3	1	married	NNRTI	2
247	Ctx	44.9117	1	2	160000	Secondary and Post-secondary	5.28953	6.15195	135	1	647	3	1	married	NNRTI	2	25				3	3	1
248	Placebo	44.7036	0	2	30000	Primary	7.25804	14.1136	382	3	396	3	2	single ever married	NNRTI	1
249	Ctx	42.6557	1	2	10000	Secondary and Post-secondary	5.51951	6.12731	117	1	481	3	2	single ever married	NNRTI	1	18				3	3	1
250	Ctx	37.1006	0	2	20000	Primary	2.77618	0	67	1	445	3	2	married	NNRTI	1
251	Placebo	37.1581	0	2	100000	Secondary and Post-secondary	4.47912	4.82136	160	1	466	3	2	single never married	NNRTI	2
252	Placebo	30.6694	1	1	6000	Primary	6.17385	6.54073	3	1	464	3	2	single ever married	NNRTI	1	1
253	Ctx	42.82	0	2	50000	Primary	6.06982	6.16838	141	1	444	3	2	single ever married	NNRTI	1
254	Placebo	39.1184	0	2	32000	Primary	0.76386	0.796715	29	1	406	3	1	married	NNRTI	1
255	Ctx	41.7467	0	2	100000	Secondary and Post-secondary	6.14921	10.5626	230	2	439	3	2	married	PI	2
256	Ctx	38.935	1	2	140000	Primary	3.94798	11.937	182	1	466	3	2	married	NNRTI	2	50			1	1			3	1
257	Placebo	36.1095	0	2	50000	Primary	5.70294	5.86448			459	3	1	married	NNRTI	1
258	Placebo	56.4654	0	3	140000	Primary	4.41615	13.9521			546	3	2	single ever married	NNRTI	2
259	Ctx	42.2752	0	2	600000	Secondary and Post-secondary	5.01574	9.10883	84	1	553	3	2	married	PI	2	60
260	Placebo	56.8405	0	3	200000	Secondary and Post-secondary	6.05613	9.6564	155	1	486	3	2	married	NNRTI	2
261	Placebo	35.2334	0	2	196000	Primary	5.40452	6.78166	133	1	406	3	2	single ever married	NNRTI	2	59
262	Ctx	36.1807	0	2	80000	Primary	1.44832	3.10746	44	1	318	3	2	married	NNRTI	1
263	Ctx	61.4264	0	3	150000	Primary	7.99726	15.8385	284	2	418	3	1	married	NNRTI	2
264	Placebo	64.3368	0	3	50000	Secondary and Post-secondary	6.95962	-0.0246407	78	1	455	3	2	single ever married	NNRTI	1
265	Ctx	36.8706	0	2	800000	Primary	6.11088	6.29158	189	1	544	3	2	single ever married	NNRTI	2
266	Ctx	50.9569	1	2	30000	Primary	4.90349	5.70568	21	1	426	3	2	single ever married	NNRTI	1	18				3	2	1
267	Ctx	45.681	1	2	10000	Primary	5.78782	6.09993	83	1	360	3	2	married	NNRTI	1	22			1	3			2	3
268	Ctx	51.7837	1	2	10000	Primary	6.00411	6.08077	166	1	298	2	1	single ever married	NNRTI	1	32				3	1	1
269	Placebo	46.3354	0	2	40000	Primary	2.03149	5.32238	269	2	404	3	2	married	NNRTI	1	60
270	Placebo	38.7844	1	2	360000	Primary	3.4935	4.27379	184	1	390	3	1	married	NNRTI	2	18				3	1	1
271	Ctx	37.922	0	2	330000	Secondary and Post-secondary	4.58316	7.08556	122	1	252	2	2	single ever married	NNRTI	2
272	Ctx	45.1116	0	2	20000	Primary	5.99589	6.74333			657	3	1	single ever married	NNRTI	1
273	Placebo	52.0767	0	2	20000	Primary	4.90075		61	1	568	3	2	single ever married	PI	1	60
274	Ctx	46.8583	0	2	100000	Primary	8.00821	9.76865	12	1	374	3	2	single ever married	NNRTI	2
275	Ctx	48.8761	0	2	40000	Primary	6.04791	6.20671			481	3	2	married	NNRTI	1
276	Placebo	57.4209	0	3	80000	Primary	8.16427	11.3347			318	3	1	married	NNRTI	1
277	Placebo	43.6277	1	2	50000	Primary	3.50445	4.11773	1	1	552	3	2	married	NNRTI	1	1				3	2		1
278	Ctx	38.9733	0	2	120000	Secondary and Post-secondary	5.74127	5.88364	15	1	237	2	2	married	NNRTI	2
279	Placebo	34.924	0	1	20000	Secondary and Post-secondary	4.89254	5.7577	84	1	365	3	1	married	NNRTI	1
280	Ctx	51.655	1	2	50000	Secondary and Post-secondary	6.57906	8.17796	167	1	620	3	2	single ever married	NNRTI	1	1				3	1		1
281	Ctx	68.4134	0	3	20000	Primary	4.86516	5.21013	124	1	445	3	2	single ever married	NNRTI	1
282	Placebo	44.5969	0	2	20000	Primary	3.97262	6.09446	215	2	736	3	2	single ever married	NNRTI	1
283	Ctx	42.1328	0	2	100000	Secondary and Post-secondary	5.57974	5.67283			373	3	2	single ever married	NNRTI	2
284	Ctx	43.8631	1	2	200000	Secondary and Post-secondary	7.66872	9.1937			365	3	1	single ever married	NNRTI	2	1				3	1		1
285	Placebo	40.3751	0	2	20000	Primary	5.63723	0	57	1	541	3	2	single ever married	NNRTI	1
286	Ctx	25.6783	0	1	28000	Primary	2.83094	3.31554	9	1	336	3	1	married	NNRTI	1
287	Placebo	55.4168	0	3	100000	Primary	3.66872	8.29843	183	1	327	3	1	single ever married	NNRTI	2
288	Placebo	43.373	0	2	30000	Primary	6.15195	9.69747	17	1	319	3	2	single ever married	NNRTI	1
289	Placebo	45.8398	1	2	30000	Primary	4.58316	7.00068	25	1	266	2	2	single ever married	NNRTI	1	25				3	1	1
290	Ctx	25.013	0	1	20000	Primary	5.69199	6.01232	227	2	225	2	2	married	NNRTI	1
291	Ctx	41.7632	0	2	100000	Primary	4.95825	5.0924	160	1	470	3	2	single ever married	NNRTI	2
292	Ctx	48.2245	0	2	40000	Primary	3.3922	4.16153	114	1	492	3	2	single ever married	NNRTI	1
293	Ctx	46.2149	0	2	30000	Primary	5.90281	6.6694			576	3	2	married	NNRTI	1
294	Placebo	39.0773	1	2	20000	Secondary and Post-secondary	6.83641	7.16222	76	1	561	3	1	married	NNRTI	1	1				3	1		1
295	Ctx	38.8802	0	2	80000	Primary	7.80014	6.03696	167	1	479	3	2	single ever married	NNRTI	1
296	Ctx	49.5962	0	2	100000	Primary	6.01232	9.33881	76	1	663	3	2	single ever married	NNRTI	2
297	Ctx	27.8138	0	1	80000	Primary	7.61944	17.6838	151	1	283	2	2	single ever married	NNRTI	1
298	Ctx	41.6975	0	2	30000	Primary	5.80424	0	250	2	532	3	2	married	NNRTI	1
299	Ctx	50.2204	0	2	45000	Primary	4.1232	4.31485	181	1	534	3	2	single ever married	NNRTI	1
300	Placebo	40.8378	0	2	100000	Secondary and Post-secondary	6.71595	9.94387	123	1	398	3	2	single ever married	NNRTI	2
301	Ctx	33.6372	0	1	400000	Primary	6.88843	10.6092	209	2	375	3	1	married	NNRTI	2
302	Placebo	42.1547	1	2	80000	Primary	5.83162	0	41	1	456	3	1	married	NNRTI	1	25				3	3	1
303	Placebo	46.757	0	2	70000	Primary	6.01506	21.1718	273	2	571	3	2	single ever married	NNRTI	1
304	Placebo	39.9863	0	2	30000	Primary	4.96646	6.28611	43	1	235	2	1	married	PI	1
305	Ctx	36.5832	1	2	0	None	5.16359	9.60164			519	3	2	single ever married	NNRTI	1	1
306	Ctx	53.4264	0	2	30000	Secondary and Post-secondary	9.19644	14.4339			303	3	1	single ever married	NNRTI	1
307	Placebo	37.5688	1	2	50000	Primary	6.7488	7.65229			321	3	2	single ever married	NNRTI	1	1				3	1		1
308	Placebo	50.7488	0	2	40000	None	4.13415	4.49829	144	1	404	3	2	single ever married	NNRTI	1
309	Ctx	50.4914	0	2	10000	Primary	6.12183	11.0171			338	3	2	single ever married	NNRTI	1
310	Ctx	45.9959	0	2	20000	None	0.744695	0.744695	20	1	199	1	2	single ever married	NNRTI	1
311	Ctx	32.4654	0	1	40000	Primary	1.859	2.18754	78	1	280	2	2	single ever married	NNRTI	1	60
312	Placebo	45.7112	0	2	80000	Primary	0.596851	1.69473	147	1	226	2	1	married	NNRTI	1
313	Placebo	43.321	0	2	120000	Primary	4.90075	6.56537	213	2	612	3	1	married	NNRTI	2
314	Placebo	37.2047	1	2	30000	Primary	4.04654	4.38877	111	1	530	3	2	single ever married	NNRTI	1	18				3	1
315	Placebo	26.5243	1	1	20000	None	3.4935	4.07118	7	1	336	3	2	single ever married	PI	1	18				3	1	1
316	Ctx	53.1499	0	2	60000	None	2.41205	13.3361	200	2	329	3	2	single ever married	NNRTI	1
317	Placebo	39.8741	1	2	10000	None	0.676249	1.24298	10	1	620	3	2	single ever married	NNRTI	1	1				3			1
318	Ctx	39.4689	1	2	50000	Primary	1.25667	8.08214	235	2	520	3	1	single ever married	NNRTI	1	25				3	3	1
319	Ctx	32.0903	0	1	30000	None	4.08214	6.14921	64	1	312	3	1	married	NNRTI	1
320	Placebo	48.2683	0	2	20000	Primary	4.52567	0	110	1	468	3	2	single ever married	NNRTI	1
321	Placebo	57.4319	0	3	0	None	2.43121	5.26489	80	1	381	3	2	married	NNRTI	1	60
322	Placebo	31.8138	0	1	30000	Primary	4.25462	6.89665	100	1	163	1	1	married	NNRTI	1
323	Placebo	45.2485	0	2	20000	Primary	2.48871	12.9966			618	3	2	single never married	NNRTI	1
324	Ctx	43.0691	0	2	30000	None	3.46886	7.06913	162	1	641	3	1	married	NNRTI	1
325	Ctx	31.4305	0	1	40000	Secondary and Post-secondary	3.95893	4.96099	120	1	274	2	2	single ever married	NNRTI	1
326	Ctx	34.9076	0	1	30000	Primary	3.23888	6.44764	87	1	515	3	2	single ever married	NNRTI	1
327	Ctx	63.3347	0	3	20000	None	0.0301164	19.0582	233	2	589	3	2	single ever married	NNRTI	1
328	Placebo	51.7207	0	2	20000	Primary	4.47365	5.25941	150	1	332	3	2	single ever married	NNRTI	1
329	Placebo	53.2047	0	2	100000	Primary	5.11431	6.12183	251	2	355	3	2	single ever married	NNRTI	2
330	Placebo	33.0376	0	1	50000	Primary	3.04449	8.29295			516	3	2	single ever married	NNRTI	1
331	Ctx	41.6619	0	2	30000	Primary	4.99932	5.60438	245	2	599	3	2	single ever married	NNRTI	1
332	Placebo	40.1342	0	2	50000	None	1.28953	4.55031	257	2	558	3	2	married	NNRTI	1
333	Placebo	41.7467	1	2	20000	None	0.689938	81.1006	335	3	324	3	2	single ever married	NNRTI	1	1				3	1		1
334	Ctx	44.7502	0	2	60000	Primary	4.06571	8.99384	7	1	361	3	2	single ever married	NNRTI	1	60
335	Ctx	47.7235	0	2	100000	Primary	3.92882	1.32786	188	1	276	2	2	single ever married	NNRTI	2
336	Ctx	43.9726	0	2	140000	Primary	1.56057	7.15674	58	1	280	2	2	single ever married	NNRTI	2
337	Placebo	35.5483	0	2	80000	None	4.95003	0	304	3	305	3	1	single ever married	NNRTI	1
338	Placebo	41.9904	1	2	40000	Primary	7.90691	15.9069	112	1	353	3	1	single ever married	NNRTI	1	25
339	Placebo	31.3621	0	1	160000	Primary	5.06229	6.25051	248	2	256	2	2	single ever married	NNRTI	2
340	Ctx	32.0329	0	1	100000	Primary	3.67693	3.71526	106	1	470	3	1	married	NNRTI	2
341	Placebo	56.5558	0	3	20000	None	1.75222	2.13552	72	1	477	3	2	married	NNRTI	1
342	Ctx	55.0198	0	3	30000	Primary	1.29227	6.57906	199	1	486	3	2	single ever married	NNRTI	1
343	Ctx	44.9418	0	2	30000	Secondary and Post-secondary	5.77413	0	128	1	516	3	2	married	NNRTI	1
344	Ctx	43.4634	0	2	30000	None	5.36893	5.16359	241	2	304	3	2	married	NNRTI	1
345	Placebo	32.2108	0	1	100000	Primary	1.23203	4.03559			233	2	1	married	NNRTI	2	60
346	Ctx	28.1342	0	1	200000	Secondary and Post-secondary	0.941821	2.15743	25	1	357	3	2	single ever married	NNRTI	2
347	Ctx	33.9877	1	1	30000	Primary	4.77207	11.4962	143	1	328	3	2	married	NNRTI	1	32			1	3			3	1
348	Placebo	35.6167	1	2	50000	Primary	5.09788	6.1191	114	1	369	3	1	married	NNRTI	1	1				3	1		1
349	Ctx	30.0315	0	1	30000	Primary	3.66324	4.63792	158	1	305	3	2	single ever married	NNRTI	1
350	Placebo	44.3833	0	2	400000	Primary	5.24846	8.34771	51	1	348	3	1	married	NNRTI	2
351	Ctx	37.2101	1	2	50000	Primary	0.895277	2.87748	115	1	541	3	2	married	NNRTI	1	1				3	1		1
352	Ctx	38.976	0	2	450000	Primary	4.8679	6.67214	2	1	301	3	1	married	NNRTI	2
353	Placebo	41.0021	0	2	30000	Primary	2.30253	2.79808	248	2	476	3	2	single ever married	NNRTI	1
354	Ctx	42.976	0	2	30000	None	0.542094	0.881588	8	1	457	3	2	single ever married	NNRTI	1
355	Ctx	50.5133	0	2	0	None	3.3922	4.26831	43	1	88	1	2	single ever married	NNRTI	1
356	Ctx	55.0554	0	3	450000	None	3.33196	1.09514	209	2	375	3	2	single ever married	NNRTI	2
357	Placebo	48.909	1	2	20000	None	5.74401	6.20671	176	1	258	2	2	single ever married	NNRTI	1	25				3	3	1
358	Placebo	52.1013	1	2	20000	None	1.2293	5.50034	240	2	463	3	2	single ever married	NNRTI	1	1				1	1		1
359	Placebo	34.6721	0	1	30000	None	4.54483	5.67283	119	1	390	3	2	single ever married	NNRTI	1
360	Placebo	44.5941	0	2	30000	None	6.97604	7.04997	177	1	373	3	2	married	NNRTI	1
361	Placebo	48.2245	1	2	30000	Primary	4.2026	4.01917	132	1	420	3	2	single ever married	NNRTI	1	25	60			3	3	1
362	Ctx	45.8097	0	2	20000	Primary	4.86242	0	140	1	497	3	1	single ever married	NNRTI	1
363	Placebo	57.9576	1	3	40000	None	2.29706	4.17248			762	3	2	single ever married	NNRTI	1	25	60			3	3	1
364	Ctx	39.7098	0	2	20000	Primary	5.24846	4.99384	116	1	403	3	2	married		1
365	Placebo	33.7248	0	1	30000	Secondary and Post-secondary	1.72211	1.91376	24	1	587	3	2	single ever married	NNRTI	1
366	Placebo	37.1444	1	2	20000	Primary	3.37303	3.38946	64	1	364	3	2	single ever married	NNRTI	1	1				3	1		1
367	Placebo	55.9973	1	3	20000	Primary	4.90623	7.93155	173	1	481	3	2	married	NNRTI	1	25				3	3	1
368	Placebo	41.5414	1	2	150000	Secondary and Post-secondary	6.09172	7.436			418	3	1	single ever married	NNRTI	2	6
369	Ctx	37.0678	0	2	20000	Primary	3.40041	4.40246	29	1	615	3	2	single ever married	NNRTI	1
370	Ctx	49.7467	0	2	20000	Primary	2.4668	3.61944	231	2	464	3	2	single ever married	NNRTI	1	60
371	Ctx	29.1143	1	1	120000	Primary	3.32923	4.28747	184	1	416	3	2	married	NNRTI	2	58
372	Placebo	37.4867	0	2	10000	Secondary and Post-secondary	4.90897	6.03422	10	1	361	3	2	married	NNRTI	1	61
373	Ctx	40.2218	1	2	20000	Secondary and Post-secondary	1.83436	4.23545	240	2	441	3	2	single ever married	NNRTI	1	18	58			3	3	1
374	Ctx	48.3587	0	2	20000	Primary	6.99247	16.334	86	1	483	3	2	married	NNRTI	1
375	Placebo	41.7823	1	2	10000	Primary	3.03354	11.4196	262	2	342	3	2	single ever married	NNRTI	1	25				3		1
376	Placebo	28.1506	0	1	30000	None	2.14921				562	3	2	single ever married	NNRTI	1
377	Placebo	56.6735	1	3	100000	Secondary and Post-secondary	2.98973	5.96304	172	1	341	3	1	married	NNRTI	2	25				3	3	1
378	Ctx	39.6085	0	2	30000	Primary	4.83778	5.90281	7	1	289	2	2	married	PI	1
379	Ctx	34.0151	0	1	50000	Primary	1.8371	2.00411	3	1	465	3	2	single ever married	NNRTI	1	60
380	Ctx	43.1513	1	2	30000	None	1.83436	3.97262	179	1	505	3	2	single ever married	NNRTI	1	18				3	1	1
381	Ctx	32.0794	0	1	10000	Primary	5.02669	5.91102	4	1	441	3	2	single ever married	NNRTI	1
382	Placebo	41.7741	0	2	100000	Primary	4.69541	5.09788	41	1	250	2	1	single ever married	NNRTI	2
383	Placebo	38.0151	0	2	50000	Primary	3.01437	5.01574			276	2	1	single ever married	NNRTI	1
384	Placebo	48.4736	1	2	15000	Primary	5.97673	0			370	3	2	single ever married	NNRTI	1	1	58			3	1	1
385	Placebo	41.6865	0	2	10000	Primary	0.651608	3.03354	10	1	433	3	2	married	NNRTI	1
386	Ctx	46.3381	0	2	200000	Primary	5.05133	5.33881	162	1	411	3	2	married	NNRTI	2
387	Placebo	40.2546	1	2	50000	None	3.50719	3.52635	7	1	430	3	2	single ever married	NNRTI	1	25				3	3	1
388	Placebo	37.911	0	2	30000	Primary	4.02464	0	131	1	478	3	2	single ever married	NNRTI	1
389	Ctx	52.3477	1	2	50000	Primary	5.79877	9.34702	147	1	516	3	2	single ever married	NNRTI	1	18				3	1	1
390	Placebo	45.2101	1	2	0	Primary	1.61807	2.70773	20	1	443	3	2	married	NNRTI	1	1
391	Placebo	38.6092	1	2	50000	Secondary and Post-secondary	1.28953	2.97057	85	1	658	3	2	married	NNRTI	1	50				3			1	1
392	Ctx	33.2758	1	1	120000	Primary	4.1807	6.77618			293	2	2	single ever married	NNRTI	2	25				3	3	1
393	Ctx	57.6099	0	3	56000	Primary	3.82204	4.56947	116	1	341	3	2	single ever married	NNRTI	1	60
394	Placebo	40.46	0	2	100000	Secondary and Post-secondary	3.82478	4.14784	136	1	214	2	2	single ever married	NNRTI	2
395	Ctx	45.9959	0	2	150000	Primary	3.99726	7.06365	197	1	362	3	2	married	NNRTI	2
396	Placebo	42.1684	1	2	20000	Secondary and Post-secondary	4.17796	6.16838			476	3	2	married	NNRTI	1	1
397	Placebo	37.0157	0	2	100000	Primary	2.01506	2.01506	188	1	334	3	1	married	NNRTI	2
398	Ctx	44.6735	0	2	100000	Primary	5.54141	8.36413	262	2	527	3	2	single ever married	NNRTI	2
399	Ctx	35.1321	0	2	50000	Secondary and Post-secondary	0.741958	1.05133			455	3	2	single ever married	NNRTI	1
400	Ctx	60.063	0	3	50000	Primary	6.04517	8.07118	296	2	447	3	2	single ever married	NNRTI	1
401	Placebo	46.9815	1	2	30000	None	7.91239	7.91239	227	2	527	3	2	single ever married	NNRTI	1	1				3	3		1
402	Ctx	39.8385	0	2	250000	Primary	3.21697	3.36482	149	1	406	3	1	married	NNRTI	2
403	Ctx	53.473	0	2	20000	None	7.09925	0	89	1	265	2	2	married	NNRTI	1
404	Ctx	44.7365	1	2	20000	Primary	3.69062	7.71526	45	1	651	3	2	single ever married	NNRTI	1	1
405	Placebo	41.3908	0	2	100000	Primary	7.21697	7.52088			445	3	1	married	NNRTI	2
406	Placebo	52.0329	0	2	50000	Primary	1.91102	2.64203	18	1	469	3	2	married	NNRTI	1
407	Ctx	47.0992	1	2	100000	Secondary and Post-secondary	1.78234	2.97331	252	2	237	2	1	married	NNRTI	2	31			1	3			1	1
408	Ctx	35.5784	0	2	10000	Primary	3.78645	4.89528	85	1	230	2	2	single ever married	NNRTI	1
409	Ctx	52.2108	1	2	70000	Primary	0.599589	3.31828	242	2	394	3	2	married	NNRTI	1	18					2	1
410	Placebo	32.4216	1	1	100000	Primary	6.0835	8.35044	2	1	389	3	1	married	NNRTI	2	18				3	1	1
411	Placebo	43.0363	1	2	30000	Primary	4.42437	6.39288	244	2	265	2	2	single never married	NNRTI	1	32			1					1
412	Placebo	43.8905	1	2	150000	Primary	1.56331	0	189	1	208	2	1	married	NNRTI	2	18				3	2	1
413	Ctx	53.0021	1	2	0	None	2.2642	5.88638	216	2	319	3	2	married	NNRTI	1	25				3	3	1
414	Ctx	31.9589	0	1	2000	Primary	1.95756	1.95756			379	3	2	married	NNRTI	1
415	Ctx	28.9582	0	1	20000	Primary	1.95756	1.95756			533	3	1	married	NNRTI	1
416	Ctx	34.0808	1	1	60000	Secondary and Post-secondary	2.29706	2.86653	28	1	218	2	1	married	NNRTI	1	19	37			3	3	1			3	1
417	Placebo	47.1923	0	2	20000	Primary	5.91923	6.17385	47	1	450	3	2	single ever married	NNRTI	1
418	Placebo	55.258	0	3	40000	Primary	5.13621	5.76591	222	2	267	2	2	single ever married	NNRTI	1
419	Ctx	52.0246	0	2	30000	Primary	6.04517	6.96235	206	2	172	1	2	single never married	NNRTI	1
420	Placebo	43.0253	1	2	30000	Primary	3.94524	4.31485	16	1	211	2	1	married	NNRTI	1	1
421	Placebo	36.8624	0	2	100000	Secondary and Post-secondary	4.52019	8.19165	126	1	523	3	1	married	NNRTI	2
422	Placebo	38.6694	0	2	80000	None	4.06845	0	3	1	591	3	2	single ever married	NNRTI	1
423	Ctx	52.6078	0	2	100000	Primary	3.20055	3.86858			479	3	2	single ever married	NNRTI	2
424	Placebo	35.8604	0	2	30000	None	3.21424	4.26831	100	1	592	3	2	single ever married	NNRTI	1
425	Placebo	33.87	0	1	20000	Primary	5.15537	9.78782	180	1	136	1	1	married	NNRTI	1
426	Placebo	30.0917	1	1	10000	None	3.04723	3.09103	42	1	296	2	2	married	NNRTI	1	25				3	3	1
427	Ctx	49.3826	0	2	15000	Secondary and Post-secondary	3.64134	5.24025	187	1	503	3	2	married		1
428	Placebo	54.2779	0	2	50000	None	2.39562	10.1109	243	2	557	3	2	single ever married	NNRTI	1
429	Ctx	39.2005	0	2	20000	Primary	3.76728	5.02122	165	1	388	3	2	single ever married	NNRTI	1
430	Ctx	51.1102	0	2	3000	Secondary and Post-secondary	0	0			471	3	2	married	NNRTI	1
431	Placebo	33.9576	0	1	40000	Primary	3.6386	3.95893	24	1	612	3	1	married	NNRTI	1
432	Ctx	28.2136	1	1	5000	Secondary and Post-secondary	4.1232	4.50376	293	2	458	3	2	single ever married	NNRTI	1	18
433	Ctx	43.0198	0	2	60000	None	0.678987	3.20876	26	1	446	3	2	single ever married	NNRTI	1	60
434	Placebo	42.9295	0	2	35000	Primary	0.632444	0.977413			262	2	1	married	NNRTI	1	60
435	Placebo	33.1718	0	1	10000	Primary	1.11431	2.14921	131	1	343	3	2	married	NNRTI	1
436	Ctx	25.5086	1	1	25000	Primary	5.05133	5.42094	168	1	290	2	2	married	NNRTI	1	25				3	1	1
437	Placebo	50.1109	0	2	100000	Primary	3.02806	3.71526	172	1	309	3	2	married	NNRTI	2	60
438	Placebo	31.6687	0	1	20000	Primary	4.42163	5.42642	50	1	438	3	2	single ever married	NNRTI	1
439	Placebo	35.6906	0	2	30000	Primary	5.07598	6.33812	250	2	412	3	2	married	NNRTI	1
440	Ctx	43.1102	0	2	50000	None	3.01164	7.99452	137	1	311	3	1	single ever married	NNRTI	1
441	Placebo	44.9774	1	2	30000	Primary	2.98973	6.97604	27	1	510	3	1	married	NNRTI	1	1				3	1		1
442	Ctx	46.5024	0	2	60000	Primary	3.41136	9.51677	255	2	414	3	2	single ever married	NNRTI	1
443	Placebo	42.2122	0	2	80000	Secondary and Post-secondary	7.2334	9.21287			276	2	1	married	NNRTI	1
444	Placebo	39.9316	0	2	50000	Secondary and Post-secondary	3.26078	4.26283	191	1	472	3	1	married	NNRTI	1
445	Ctx	32.7036	0	1	100000	Primary	3.78645	7.00616	132	1	272	2	1	married	NNRTI	2
446	Placebo	45.4182	1	2	50000	None	5.46475	3.95072	59	1	400	3	2	single ever married	NNRTI	1	25
447	Ctx	31.9781	0	1	100000	Secondary and Post-secondary	4.8104	9.89459	258	2	293	2	2	married	NNRTI	2
448	Placebo	58.5955	0	3	100000	Primary	4.98563	7.75086			272	2	1	married	NNRTI	2
449	Placebo	55.0992	0	3	50000	Primary	5.77686	6.09993	165	1	283	2	2	single ever married	NNRTI	1
450	Ctx	47.5948	0	2	50000	Primary	5.17454	7.26352	71	1	352	3	2	single never married	NNRTI	1
451	Ctx	48.7173	0	2	50000	Primary	0.996578	3.48255	43	1	328	3	2	married	NNRTI	1
452	Ctx	36.0712	1	2	20000	None	3.37029	3.75086	211	2	347	3	2	single ever married	NNRTI	1	25				3	1	1
453	Placebo	36.4819	0	2	50000	Primary	7.87132	15.6824	211	2	456	3	2	single ever married	NNRTI	1
454	Ctx	37.0623	0	2	20000	Secondary and Post-secondary	4.41615	8.88706	200	2	324	3	2	married	NNRTI	1
455	Ctx	36.8569	0	2	40000	Secondary and Post-secondary	7.15674	8.78576	242	2	348	3	2	single ever married	NNRTI	1
456	Placebo	55.8138	0	3	30000	None	2.47228	3.19233	153	1	441	3	2	single ever married	NNRTI	1
457	Ctx	46.0178	1	2	100000	Primary	4.34223	7.72895	176	1	376	3	1	single ever married	NNRTI	2	18	1			3	3	1			3	2
458	Placebo	32.0767	1	1	40000	Secondary and Post-secondary	1.97673	2.97604	140	1	467	3	2	single ever married	NNRTI	1	1				3	1		1
459	Ctx	43.9589	1	2	6000	Primary	4.37235	15.9589	147	1	434	3	2	single ever married	NNRTI	1	18				3	2	1
460	Ctx	18.9377	0	1	10000	Secondary and Post-secondary	3.24162	6.85558	8	1	408	3	2	single ever married	NNRTI	1
461	Placebo	43.7947	0	2	200000	Secondary and Post-secondary	4.21629	4.7091	27	1	469	3	2	single ever married	NNRTI	2
462	Ctx	46.0671	0	2	70000	Secondary and Post-secondary	6.68857	9.50856	278	2	296	2	2	single ever married	NNRTI	1
463	Ctx	37.5277	0	2	50000	Primary	5.20192	7.68788	78	1	419	3	2	single ever married	NNRTI	1
464	Placebo	48.4627	0	2	80000	Primary	6.66667	10.5462	124	1	533	3	2	married	NNRTI	1
465	Ctx	56.0986	0	3	80000	Secondary and Post-secondary	8.09856	10.6831	174	1	700	3	1	married	NNRTI	1
466	Placebo	38.0479	0	2	40000	Secondary and Post-secondary	6.19302	6.37919	374	3	571	3	2	single ever married	NNRTI	1
467	Ctx	42.7625	0	2	30000	None	6.25051	9.40726	115	1	914	3	2	single ever married	NNRTI	1
468	Ctx	49.0103	0	2	200000	Secondary and Post-secondary	6.07529	6.22587	86	1	519	3	2	single ever married	NNRTI	2
469	Ctx	55.8823	0	3	140000	Primary	9.3306	11.1266	0	1	642	3	2	married	NNRTI	2
470	Placebo	35.0992	0	2	50000	Primary	4.03833	0	159	1	941	3	2	single ever married	NNRTI	1
471	Ctx	33.1143	1	1	50000	Primary	7.05818	7.11294	1	1	836	3	2	married	NNRTI	1	25				3	1	1
472	Placebo	37.1526	1	2	20000	Secondary and Post-secondary	4.19713	5.13621	160	1	1086	3	2	single ever married	NNRTI	1	1				3	3		1
473	Ctx	52.2847	0	2	300000	Primary	6.00137	2.71047	195	1	1934	3	1	married	NNRTI	2
474	Ctx	42.0014	0	2	30000	Secondary and Post-secondary	7.30185	8.00274	141	1	605	3	2	single ever married	NNRTI	1
475	Ctx	32.2108	0	1	10000	Primary	4.41342	4.04381	194	1	762	3	2	single never married	NNRTI	1
476	Ctx	37.7303	0	2	100000	Primary	4.58316	4.92539	166	1	505	3	2	single ever married	NNRTI	2
477	Placebo	32.334	0	1	40000	Primary	5.37988	5.92197	12	1	497	3	2	single ever married	NNRTI	1
478	Placebo	45.807	0	2	140000	Primary	0.665298	1.29774	98	1	572	3	2	single ever married	NNRTI	2
479	Ctx	22.0178	1	1	60000	Primary	2.35181	2.43669	178	1	666	3	1	married	NNRTI	1	18				3	3	1
480	Ctx	48.5941	0	2	70000	Primary	5.99589	0	169	1	473	3	2	married	NNRTI	1	60
481	Ctx	53.5743	0	2	40000	Primary	7.53457	16.2957	73	1	737	3	2	married	NNRTI	1
482	Ctx	39.6715	0	2	30000	Secondary and Post-secondary	1.90007	2.66393	159	1	659	3	2	single ever married	NNRTI	1
483	Placebo	39.6687	0	2	70000	Primary	6.49966	0	61	1	964	3	2	married	NNRTI	1
484	Placebo	40.0903	1	2	20000	Secondary and Post-secondary	1.93018	3.38398	294	2	488	3	1	married	NNRTI	1	18
485	Ctx	39.4086	0	2	20000	Primary	4.19713	7.15127	110	1	527	3	1	married	NNRTI	1
486	Ctx	46.3162	0	2	100000	Secondary and Post-secondary	6.26694	9.62355	347	3	447	3	2	single ever married	NNRTI	2
487	Placebo	33.8727	0	1	20000	Primary	1.8152	2.8501	131	1	1127	3	2	single ever married	NNRTI	1
488	Ctx	44.0493	1	2	20000	Primary	0.939083	4.75017	309	3	530	3	2	single ever married	NNRTI	1	25				3	3	1
489	Ctx	41.5031	0	2	40000	Secondary and Post-secondary	6.75702	0	91	1	518	3	2	single ever married	NNRTI	1	60
490	Ctx	51.1047	1	2	20000	Primary	6.91307	10.9569	18	1	620	3	2	single ever married	NNRTI	1	25				3	3	1
491	Placebo	40.1533	0	2	30000	Secondary and Post-secondary	5.77413	8.15332	137	1	515	3	2	single ever married	NNRTI	1
492	Ctx	41.6454	0	2	80000	Primary	9.64545	11.7563	37	1	669	3	1	married	NNRTI	1
493	Ctx	51.0007	0	2	100000	Secondary and Post-secondary	4.25736	4.8104	198	1	596	3	2	married	NNRTI	2
494	Placebo	42.6667	1	2	25000	Primary	0.396988	0	70	1	445	3	1	single ever married	NNRTI	1	2			1	3			1	1
495	Ctx	25.358	0	1	7000	Primary	3.58385	3.54278			1183	3	1	married	NNRTI	1	60
496	Ctx	45.744	1	2	30000	Primary	2.15195	3.24162	20	1	541	3	2	single ever married	NNRTI	1	1
497	Ctx	44.7228	0	2	0	Primary	3.8412	4.97467	143	1	877	3	2	married	NNRTI	1
498	Placebo	56.8925	1	3	20000	None	7.40041	7.54004	7	1	415	3	2	married	NNRTI	1	18				3	1	1
499	Ctx	37.6947	1	2	80000	Secondary and Post-secondary	4.28747	10.0589	190	1	684	3	2	single ever married	NNRTI	1	1
500	Ctx	35.614	0	2	60000	Primary	1.79603	2.04791	8	1	661	3	2	single ever married	NNRTI	1
501	Ctx	40.4764	0	2	30000	Primary	5.11704	6.31075			663	3	1	married	NNRTI	1
502	Placebo	37.1034	0	2	50000	Secondary and Post-secondary	4.83778	4.96099			656	3	2	single ever married	NNRTI	1
503	Ctx	57.8234	0	3	80000	Primary	2.89938	3.0089	171	1	547	3	1	married	NNRTI	1
504	Placebo	50.6119	0	2	20000	Primary	7.80014	8.61054	147	1	881	3	2	single ever married	NNRTI	1
505	Placebo	40.1259	0	2	40000	Primary	7.10472	0			447	3	2	single ever married	NNRTI	1
506	Placebo	32.2683	0	1	300000	Primary	3.7974	4.01369	83	1	577	3	2	married	NNRTI	2
507	Placebo	41.9439	0	2	30000	None	4.02738	8.19713	88	1	433	3	2	single ever married	NNRTI	1
508	Ctx	52.1342	0	2	40000	Primary	5.80972	14.2177	162	1	614	3	2	single ever married	NNRTI	1	60
509	Ctx	38.1437	0	2	20000	Primary	7.81383	8.75565	22	1	523	3	2	single ever married	PI	1
510	Ctx	34.0999	1	1	80000	Primary	6.16838	7.26626	87	1	579	3	2	single ever married	NNRTI	1	1				3	1		1
511	Placebo	35.1595	0	2	150000	Primary	2.94593	3.24435	59	1	733	3	2	single ever married	NNRTI	2
512	Ctx	42.4887	0	2	20000	Primary	4.02738	8.05202	157	1	688	3	2	married	NNRTI	1
513	Ctx	43.0746	0	2	40000	Primary	1.1499	2.94867	207	2	742	3	2	single ever married	NNRTI	1
514	Placebo	38.2231	1	2	20000	Primary	2.37645	2.43395	149	1	542	3	2	single ever married	NNRTI	1	58
515	Ctx	53.1061	0	2	50000	Primary	3.89322	5.33881	212	2	483	3	2	married	NNRTI	1
516	Ctx	53.2923	0	2	30000	Primary	4.1232	4.70637	52	1	817	3	2	single ever married	NNRTI	1
517	Ctx	33.0212	0	1	50000	Primary	6.12457	7.01985	61	1	1138	3	2	single ever married	NNRTI	1
518	Placebo	42.5736	0	2	50000	Primary	5.0486	5.0924	170	1	969	3	1	married	NNRTI	1
519	Placebo	30.1602	1	1	30000	Primary	5.16085	6.8501	200	2	987	3	2	single ever married	NNRTI	1	18				3	3	1
520	Ctx	31.7235	0	1	25000	Primary	3.80835	5.94661	225	2	533	3	2	married	NNRTI	1
521	Ctx	56.7639	1	3	70000	Primary	4.08761	5.87269	13	1	937	3	2	single ever married	NNRTI	1	25
522	Placebo	47.2088	1	2	40000	Primary	3.1102	9.21013	218	2	953	3	2	single ever married	NNRTI	1	18		3	1	3	3	1
523	Ctx	23.7098	0	1	25000	Primary	1.70568	1.73032	1	1	1188	3	2	single ever married	NNRTI	1
524	Placebo	41.4949	0	2	30000	Primary	1.97947	2.91855	97	1	590	3	2	single ever married	NNRTI	1
525	Placebo	43.2005	0	2	20000	None	1.71116	16.6078	321	3	476	3	2	married	NNRTI	1	60
526	Placebo	39.1266	1	2	120000	Primary	5.16632	5.43737	195	1	507	3	2	single never married	NNRTI	2	25
527	Placebo	42.0014	1	2	60000	Secondary and Post-secondary	4.04654	5.08693	85	1	474	3	2	single ever married	NNRTI	1	25				3	1	1
528	Placebo	42.2615	0	2	50000	Secondary and Post-secondary	1.20739	6.6475	166	1	840	3	2	single ever married	NNRTI	1
529	Placebo	45.1992	1	2	200000	Primary	3.07734	4.61054	19	1	893	3	1	married	NNRTI	2	1	25			3	1		1		3	1	1
530	Ctx	58.9569	0	3	70000	Secondary and Post-secondary	2.29706	5.0705	33	1	1143	3	2	single ever married	NNRTI	1
531	Placebo	58.5654	0	3	40000	None	2.97604	3.85489	28	1	595	3	1	married	NNRTI	1
532	Ctx	34.3381	0	1	20000	Primary	4.71458	5.72485	115	1	725	3	2	married	NNRTI	1
533	Ctx	48.3258	0	2	100000	Primary	4.73922	5.04586	12	1	505	3	2	single never married	NNRTI	2
534	Ctx	40.3313	0	2	40000	None	4.92539	5.17454	72	1	753	3	2	married	NNRTI	1
535	Ctx	39.2197	1	2	40000	Primary	4.28474	4.71458	188	1	562	3	2	single ever married	NNRTI	1
536	Ctx	35.0171	0	2	30000	Primary	4.12594	4.42437	46	1	930	3	2	single ever married	NNRTI	1
537	Placebo	47.436	0	2	30000	None	2.74606	6.5243	201	2	593	3	2	married	NNRTI	1
538	Placebo	40.5941	0	2	60000	Primary	5.99316	6.16564	3	1	933	3	2	married	NNRTI	1
539	Placebo	31.7947	0	1	40000	Primary	2.22313	3.65229	182	1	1011	3	2	single ever married	NNRTI	1
540	Ctx	31.54	1	1	30000	Primary	1.13073	1.1499	44	1	592	3	2	single ever married	NNRTI	1	37
541	Ctx	45.3771	0	2	30000	Primary	3.1102	5.40999	111	1	457	3	2	single ever married	NNRTI	1
542	Ctx	42.8747	0	2	0	Secondary and Post-secondary	1.13073	1.95756	103	1	615	3	2	single ever married	NNRTI	1	60
543	Placebo	31.0335	1	1	35000	Primary	4.03559	6.36277	120	1	921	3	2	single ever married	NNRTI	1	1				3	1		1
544	Placebo	31.0144	1	1	5000	None	1.859	2.35729	3	1	589	3	2	single ever married	NNRTI	1	25				3	3	1
545	Ctx	41.9576	0	2	40000	Primary	5.67556	5.95756			912	3	2	single ever married	NNRTI	1
546	Ctx	44.1697	0	2	120000	Secondary and Post-secondary	3.02806	14.0671	159	1	493	3	2	married	NNRTI	2
547	Ctx	45.1088	0	2	32000	Secondary and Post-secondary	6.31896	3.9781			745	3	2	married	NNRTI	1
548	Placebo	45.6153	0	2	100000	Primary	1.4538	10.7461	257	2	792	3	2	single ever married	NNRTI	2
549	Ctx	35.0691	0	2	10000	Primary	2.2204	3.26352			369	3	2	single ever married	NNRTI	1
550	Placebo	51.6523	0	2	300000	Primary	1.33881	1.92197	5	1	626	3	2	single ever married	NNRTI	2
551	Placebo	36.0356	0	2	30000	None	1.95209	6.89938	220	2	392	3	2	single ever married	NNRTI	1
552	Ctx	44.564	0	2	30000	Secondary and Post-secondary	3.50445	5.36345	160	1	754	3	2	married	NNRTI	1	60
553	Placebo	33.7221	0	1	60000	None	7.16222	7.72074	163	1	468	3	2	married	NNRTI	1
554	Placebo	42.486	0	2	70000	Primary	7.58385	7.6167	47	1			2	single ever married	NNRTI	1
555	Placebo	40.3833	0	2	50000	Secondary and Post-secondary	4.564				950	3	2	single ever married	NNRTI	1
556	Ctx	54.5462	1	2	40000	Primary	2.66393	10.3792	243	2	429	3	2	single ever married	NNRTI	1	18				3	2	1
557	Ctx	18.5845	0	1	60000	Primary	3.52361	5.30595	195	1	679	3	2	married	NNRTI	1
558	Ctx	43.4305	0	2	200000	Secondary and Post-secondary	1.78234	7.28542	305	3	1016	3	2	married	NNRTI	2
559	Placebo	33.5551	0	1	120000	Primary	5.19097	5.66188			573	3	1	single ever married	NNRTI	2	60
560	Ctx	33.0951	0	1	50000	Primary	3.71526	5.72211	65	1	625	3	2	single ever married	NNRTI	1
561	Ctx	46.2094	1	2	100000	Primary	0.599589	6.00137	231	2	429	3	1	married	NNRTI	2	25				3	3	1
562	Placebo	35.0007	0	2	80000	Primary	2.31896	6.03422	210	2	670	3	2	married	NNRTI	1
563	Ctx	45.2101	0	2	5000	Primary	3.1102	19.6468	223	2	567	3	2	single ever married	NNRTI	1
564	Placebo	45.3881	1	2	30000	None	7.71526	11.7207			649	3	2	single ever married	NNRTI	1	25
565	Ctx	32.679	0	1	25000	Primary	3.53457	7.0527			544	3	2	single ever married	NNRTI	1
566	Placebo	40.2245	0	2	50000	Primary	0.750171	0.829569	3	1	673	3	2	single ever married	NNRTI	1
567	Placebo	28.6133	1	1	100000	None	2.61465	4.07392	29	1	520	3	2	single ever married	NNRTI	2	58
568	Placebo	35.6715	1	2	50000	Primary	2.98973	10.8693			808	3	2	single ever married	NNRTI	1	25				3	3	1
569	Placebo	42.7926	0	2	200000	Primary	6.76249	5.82615	109	1	334	3	1	married	NNRTI	2
570	Ctx	47.0308	0	2	50000	Secondary and Post-secondary	2.91034	3.40862	246	2	800	3	2	single ever married	NNRTI	1
571	Ctx	44.3696	0	2	50000	Primary	1.57153	4.25188	77	1	663	3	2	single ever married	NNRTI	1
572	Placebo	36.0356	0	2	30000	None	3.03354	7.03354	162	1	626	3	2	single ever married	NNRTI	1
573	Ctx	42.7214	0	2	50000	Primary	5.44285	5.80698			636	3	1	married	PI	1
574	Placebo	29.1307	0	1	70000	Primary	2.9514	3.44969	98	1	802	3	2	single ever married	NNRTI	1
575	Ctx	49.6071	0	2	50000	Primary	2.89391	4.09309			1249	3	2	married	NNRTI	1
576	Placebo	47.0335	1	2	20000	Primary	4.9473	11.1157	218	2	601	3	2	married	NNRTI	1	37				1	1	1
577	Placebo	53.0541	0	2	15000	Primary	3.1102	-0.372348	6	1	1113	3	2	single ever married	NNRTI	1
578	Placebo	35.8658	0	2	30000	None	2.37645	3.07187	179	1	1471	3	2	married	NNRTI	1
579	Ctx	40.0356	0	2	10000	Primary	6.03422	7.03354			710	3	2	single ever married	NNRTI	1
580	Placebo	39.0198	0	2	50000	Secondary and Post-secondary	1.09514	6.96509	164	1	546	3	2	single ever married	NNRTI	1
581	Ctx	44.0411	1	2	50000	Secondary and Post-secondary	0.657084	4.77207	220	2	865	3	1	single ever married	NNRTI	1	1				3	3		1
582	Ctx	33.4346	0	1	50000	Primary	1.28953	2.16838	244	2	332	3	1	married	NNRTI	1
583	Placebo	28.7447	0	1	150000	None	2.2423	2.2423	187	1	975	3	1	married	NNRTI	2	69
584	Placebo	47.4031	0	2	30000	Primary	4.98563	4.00274	106	1	486	3	2	single ever married	NNRTI	1
585	Placebo	56.7447	0	3	20000	Secondary and Post-secondary	5.0924	5.0924	39	1	635	3	2	married	NNRTI	1
586	Placebo	46.7789	0	2	100000	Secondary and Post-secondary	7.28268	7.80287	32	1	294	2	1	married	PI	2
587	Placebo	30.9596	0	1	10000	None	2.29979	0	240	2	650	3	2	single ever married	NNRTI	1
588	Ctx	45.5113	0	2	20000	None	7.12663	18.0726	187	1	745	3	2	married	NNRTI	1	60
589	Placebo	23.7125	0	1	25000	Secondary and Post-secondary	0.780287	1.00479	108	1	842	3	2	single ever married	NNRTI	1
590	Ctx	44.1342	0	2	200000	Primary	1.28953	2.45859	248	2	1021	3	1	married	NNRTI	2
591	Ctx	36.1013	0	2	0	None	2.85558	5.18549	22	1	438	3	2	single ever married	NNRTI	1
592	Placebo	39.2115	1	2	50000	Primary	6.51608	9.15537			486	3	1	married	NNRTI	1	25				3	3	1
593	Placebo	49.3333	1	2	60000	Primary	1.99589	1.99589			970	3	1	married	NNRTI	1	1				3	1		1
594	Placebo	29.7522	0	1	10000	Primary	1.54141	2.69678	67	1	710	3	2	single never married	NNRTI	1
595	Placebo	38.2094	0	2	50000	None	5.54962	0	137	1	762	3	2	single ever married	NNRTI	1	60
596	Ctx	50.0014	0	2	20000	Primary	8.53388	9.00205	104	1	1113	3	2	single ever married	NNRTI	1
597	Placebo	45.9849	0	2	70000	Secondary and Post-secondary	7.17317	9.66461	54	1	592	3	2	married	NNRTI	1
598	Ctx	48.9582	0	2	60000	None	7.31554	0	15	1	383	3	1	married	NNRTI	1
599	Ctx	34.3874	1	1	30000	Primary	3.16496	6.88022	74	1	583	3	2	single ever married		1	25				3	1	1
600	Ctx	51.499	1	2	30000	Primary	6.3217	8.91992			702	3	2	single ever married	NNRTI	1	32			3					1
601	Ctx	28.6598	1	1	20000	None	0.728268	2.95688	72	1	550	3	2	single ever married	NNRTI	1	18
602	Ctx	38.3573	0	2	30000	None	3.82752	0.136893	76	1	740	3	2	single ever married	NNRTI	1
603	Placebo	37.9767	1	2	30000	None	2.47228	8.97741	96	1	678	3	2	single ever married	NNRTI	1	18				3	3	3
604	Placebo	35.8412	0	2	30000	None	4.50376	7.35113	120	1	486	3	2	single ever married	NNRTI	1
605	Placebo	36.9446	0	2	20000	Primary	0.851472	1.80151	203	2	902	3	2	single ever married	NNRTI	1	60
606	Placebo	48.8378	0	2	100000	None	3.74264	4.03012			214	2	1	single never married	NNRTI	2	59
607	Placebo	33.9603	1	1	30000	Secondary and Post-secondary	3.98631	4.87885	184	1	858	3	2	single never married	NNRTI	1	18
608	Placebo	34.4422	0	1	30000	None	2.12457	4.15332	97	1	525	3	2	single ever married	NNRTI	1
609	Ctx	31.6797	0	1	10000	Primary	1.89459	4.92813	263	2	957	3	2	single ever married	NNRTI	1
610	Ctx	50.6119	0	2	30000	Primary	0.941821	5.74675	324	3	439	3	2	single never married	NNRTI	1
611	Placebo	58.7023	0	3	30000	None	4.04107	5.02943	142	1	615	3	2	married	NNRTI	1
612	Ctx	36.564	0	2	0	None	-0.00273785	1.01574	99	1	649	3	2	single ever married	NNRTI	1
613	Ctx	34.5079	0	1	40000	Secondary and Post-secondary	4.4052	5.37988			490	3	2	single ever married	NNRTI	1
614	Ctx	51.1321	0	2	50000	None	6.23956	7.1321			899	3	2	single ever married	NNRTI	1
615	Ctx	42.7981	0	2	10000	None	5.1718	13.9658	208	2	672	3	2	married	NNRTI	1
616	Placebo	50.8364	0	2	20000	Primary	4.59411	5.42094	145	1	861	3	2	married	NNRTI	1
617	Placebo	44.0027	1	2	20000	Primary	2.30253	5.58248	253	2	531	3	1	married	NNRTI	1	58
618	Placebo	29.8645	0	1	300000	Primary	3.96988	4.86516	84	1	744	3	2	single ever married	NNRTI	2
619	Placebo	40.4134	0	2	30000	Primary	2.05886	2.09172	29	1	664	3	2	single ever married	NNRTI	1
620	Ctx	40.8706	0	2	48000	Secondary and Post-secondary	6.09446	6.27242	175	1	619	3	2	married	NNRTI	1
621	Ctx	53.5222	0	2	15000	Primary	4.02464	5.295	56	1	654	3	2	married	NNRTI	1
622	Ctx	35.0719	0	2	80000	Primary	5.99042	8.92266	196	1	616	3	1	married	NNRTI	1
623	Placebo	44.9391	0	2	56000	None	3.48802	3.85763	139	1	688	3	2	married	NNRTI	1
624	Placebo	45.7906	0	2	0	Primary	0.796715	2.62012	262	2	792	3	2	single ever married	NNRTI	1
625	Placebo	50.7269	1	2	300000	Secondary and Post-secondary	0.640657	0			570	3	2	single ever married	NNRTI	2	1				3	1		1
626	Ctx	51.6277	0	2	20000	None	3.32101	10.2861	196	1	589	3	2	single ever married	NNRTI	1
627	Ctx	34.3354	1	1	15000	Primary	4.3258	7.20055	165	1	405	3	2	married	NNRTI	1	25				3	3	1
628	Ctx	42.1109	0	2	100000	Primary	7.24709	0	126	1	803	3	2	married	NNRTI	2
629	Ctx	39.6797	0	2	100000	None	5.80972	9.64271	103	1	617	3	2	single ever married	NNRTI	2
630	Ctx	62.2259	0	3	100000	Primary	3.67693	4.16975	176	1	573	3	2	single ever married	NNRTI	2
631	Ctx	25.0103	1	1	50000	Secondary and Post-secondary	4.25462	4.58316	61	1	764	3	1	married	NNRTI	1	1				3	1		1
632	Placebo	54.7214	0	2	20000	Primary	7.60849	7.72074	32	1	433	3	2	married	NNRTI	1
633	Placebo	56.2272	0	3	150000	Primary	6.17112	6.24778	50	1	450	3	2	married	NNRTI	2
634	Ctx	56.9966	1	3	30000	Primary	3.54552	6.99521	139	1	852	3	2	married	NNRTI	1	17
635	Ctx	35.8932	1	2	50000	Primary	0.495551	0.613279	268	2	610	3	2	single ever married	NNRTI	1	17			3	3		1		3
636	Placebo	59.9014	0	3	50000	Secondary and Post-secondary	1.95483	1.99042	52	1	614	3	1	single ever married	NNRTI	1
637	Ctx	30.0205	1	1	50000	Primary	5.16359	11.0198	270	2	930	3	2	single never married	NNRTI	1	25				3	3	1
638	Placebo	35.5784	0	2	30000	Primary	2.14648	2.66119	7	1	714	3	2	single ever married	NNRTI	1
639	Ctx	33.1882	0	1	30000	Primary	3.54552	3.61396	93	1	512	3	2	single ever married	NNRTI	1	60
640	Ctx	45.128	1	2	80000	Primary	1.80972	5.12799	240	2	652	3	2	married	NNRTI	1	45				3	3		1
641	Ctx	49.8645	0	2	1000	Primary	0.752909	0.911704	227	2	610	3	2	single ever married	NNRTI	1
642	Placebo	36.2574	0	2	40000	Secondary and Post-secondary	4.59685	5.69473	118	1	836	3	2	married	NNRTI	1
643	Ctx	41.0322	0	2	5000	None	3.78371	4.95003	94	1	313	3	2	married	NNRTI	1	60
644	Ctx	35.2088	1	2	300000	Primary	5.10335	6.20945	229	2	432	3	1	married	NNRTI	2	37				3	1	1
645	Ctx	38.1629	0	2	100000	Primary	2.91855	0			605	3	1	married	NNRTI	2
646	Placebo	43.2115	0	2	30000	Primary	3.95072	5.13073	47	1	652	3	2	married	NNRTI	1
647	Placebo	46.9569	0	2	30000	None	3.27721	3.95893	129	1	666	3	2	married	NNRTI	1
648	Placebo	34.0287	0	1	30000	Primary	3.73717	3.81383	119	1	386	3	2	single ever married	NNRTI	1
649	Placebo	41.5524	0	2	10000	Primary	3.78645	7.12936	216	2	655	3	2	single ever married	NNRTI	1
650	Placebo	59.0664	0	3	50000	Primary	2.04517	4.21355	219	2	722	3	2	married	NNRTI	1
651	Ctx	26.1492	1	1	20000	None	3.50719	3.56468	129	1	567	3	1	single ever married	NNRTI	1	1	25			3	1		1		3	1	1
652	Placebo	39.7207	0	2	50000	Primary	3.92608	6.81725	199	1	451	3	1	married	NNRTI	1
653	Ctx	50.6585	0	2	30000	None	1.84531	3.49897	128	1	866	3	2	single never married	NNRTI	1
654	Placebo	47.937	0	2	80000	Primary	3.90965	5.16906	128	1	609	3	1	married	NNRTI	1
655	Placebo	35.2088	0	2	30000	Primary	5.29227	6.62286			427	3	2	single never married	NNRTI	1
656	Ctx	53.0349	1	2	20000	Primary	4.38877	4.54483	90	1	274	2	2	married	NNRTI	1	25				3	3	1
657	Placebo	38.1492	0	2	30000	Primary	2.64476	9.1499	96	1	502	3	1	single ever married	NNRTI	1	60
658	Placebo	42.6995	0	2	50000	None	4.21629	8.2026	150	1	672	3	2	single ever married	NNRTI	1
659	Ctx	41.0349	0	2	40000	None	2.97057	2.91307			877	3	2	married	NNRTI	1
660	Ctx	60.6078	0	3	100000	Primary	5.23477	7.60849	184	1	311	3	2	single ever married	NNRTI	2
661	Placebo	39.9151	1	2	5000	Primary	1.77687	2.5243	227	2	292	2	2	single ever married	NNRTI	1	1	18			3	3		1		3	1	1
662	Placebo	55.4086	0	3	200000	Primary	7.05544	10.9377			855	3	2	married	NNRTI	2
663	Placebo	35.1485	0	2	30000	Primary	2.81725	3.98631	153	1	362	3	2	single ever married	NNRTI	1
664	Placebo	31.9562	0	1	30000	None	3.43053	3.43053	191	1	471	3	2	single ever married	NNRTI	1	60
665	Ctx	36.8953	0	2	150000	Primary	5.96578	0	200	2	428	3	1	married	NNRTI	2
666	Placebo	45.6838	0	2	50000	None	2.52704	7.44969	221	2	635	3	2	single ever married	NNRTI	1
667	Ctx	38.089	0	2	150000	Primary	2.25599	3.9781			474	3	1	married	NNRTI	2
668	Placebo	48.011	0	2	20000	Primary	2.60643	2.63107			512	3	2	single ever married	NNRTI	1
669	Placebo	41.7084	0	2	50000	Primary	2.01232	2.49144	48	1	485	3	2	single ever married	NNRTI	1
670	Ctx	42.976	1	2	30000	Primary	2.12731	2.64476			446	3	2	single ever married	NNRTI	1	25
671	Ctx	47.3484	0	2	40000	Primary	1.60986	6.84189	283	2	393	3	2	married	NNRTI	1
672	Placebo	45.9439	1	2	40000	Primary	3.0308	3.42779	200	2	712	3	2	single ever married	NNRTI	1	18	52			3	1	3
673	Placebo	32.8816	1	1	20000	Primary	7.15948	7.82204	12	1	586	3	2	single ever married	NNRTI	1	18				3	1	1
674	Placebo	43.7481	0	2	90000	Primary	2.46954	4.34771	221	2	337	3	1	married	PI	1
675	Placebo	36.8624	0	2	28000	Primary	3.01437	8.86242	289	2	665	3	2	single ever married	NNRTI	1
676	Ctx	48.0164	0	2	20000	Primary	2.74059	2.82546	194	1	543	3	2	single ever married	NNRTI	1
677	Placebo	34.3244	0	1	30000	Secondary and Post-secondary	1.95483	3.62765	260	2	514	3	2	single ever married	NNRTI	1
678	Ctx	32.6598	0	1	100000	Secondary and Post-secondary	3.00068	3.65229	22	1	443	3	2	single ever married	NNRTI	2
679	Placebo	47.0308	0	2	20000	Secondary and Post-secondary	5.90007	7.2115	375	3	471	3	1	single never married	NNRTI	1
680	Placebo	44.1013	0	2	20000	None	1.59069	9.09514	370	3	607	3	1	married	NNRTI	1
681	Placebo	45.7029	0	2	20000	Primary	5.05955	5.17454			634	3	1	single never married	NNRTI	1
682	Ctx	49.755	0	2	30000	Primary	5.40999	5.40999	3	1	851	3	1	married	NNRTI	1
683	Ctx	63.1266	0	3	50000	Primary	1.41821	1.45654	112	1	1034	3	2	single ever married	NNRTI	1
684	Ctx	35.2005	0	2	30000	Primary	2.29432	4.06571	145	1	595	3	2	single never married	NNRTI	1
685	Placebo	30.2669	1	1	100000	Secondary and Post-secondary	6.28884	7.06639	24	1	485	3	1	married	NNRTI	2	18				3	2	1
686	Ctx	40.9418	0	2	150000	Primary	4.02464	0	3	1	781	3	2	single ever married	NNRTI	2	60
687	Placebo	60.3587	0	3	30000	Primary	2.03149	4.25462	206	2	901	3	2	single ever married	NNRTI	1
